# Supplementary material for: Fibrous hydrogels under biaxial confinement
Source: Nat Commun. 2022 Jun 7;13:3264. doi: 10.1038/s41467-022-30980-7 (PMC9174476; doi:10.1038/s41467-022-30980-7)
Supplement: Supplementary file 5 — Source Data [file 41467_2022_30980_MOESM5_ESM.zip]

Archive with 29 entries (24 files):
- TEM images of fibrin gel before and after confinement/
- TEM images of fibrin gel before and after confinement/After confinement.jpeg
- TEM images of fibrin gel before and after confinement/After confinement_2.jpeg
- TEM images of fibrin gel before and after confinement/Before confinement.jpeg
- TEM images of fibrin gel before and after confinement/Before confinement_2.jpeg
- Source data underlying Figure 2 and 3.xlsx
- SEM images of fibrin gel/
- SEM images of fibrin gel/MM/
- SEM images of fibrin gel/MM/3-1_006.tif
- SEM images of fibrin gel/MM/3-1_014.jpg
- SEM images of fibrin gel/MM/3-1_015.jpg
- SEM images of fibrin gel/MM/3-1_016.jpg
- SEM images of fibrin gel/MM/3-3_002.tif
- SEM images of fibrin gel/MM/3-3_003.tif
- SEM images of fibrin gel/MM/3-3_004.tif
- SEM images of fibrin gel/RM/
- SEM images of fibrin gel/RM/5-1_005.jpg
- SEM images of fibrin gel/RM/5-1_006.jpg
- SEM images of fibrin gel/RM/5-1_007.jpg
- SEM images of fibrin gel/RM/5-1_008.jpg
- SEM images of fibrin gel/RM/5-1_009.jpg
- SEM images of fibrin gel/RM/5-2_009.tif
- SEM images of fibrin gel/RM/5-2_010.tif
- SEM images of fibrin gel/SM/
- SEM images of fibrin gel/SM/1-2_004.tif
- SEM images of fibrin gel/SM/1-4 5_002.tif
- SEM images of fibrin gel/SM/1-6_003.tif
- SEM images of fibrin gel/SM/1-6_005.tif
- SEM images of fibrin gel/SM/1-8_001.tif
