# Supplementary material for: Fibrous hydrogels under biaxial confinement
Source: Nat Commun. 2022 Jun 7;13:3264. doi: 10.1038/s41467-022-30980-7 (PMC9174476; doi:10.1038/s41467-022-30980-7)
Supplement: Supplementary file 5 — Source Data [file 41467_2022_30980_MOESM5_ESM.zip › Source data underlying Figure 2 and 3.xlsx]

## Sheet: Figure 2a
SM		MM		RM		2.6 kPa		8.3 kPa		12.5 kPa		20.2 kPa
1/lamda_r	lamda_z	1/lamda_r	lamda_z	1/lamda_r	lamda_z	1/lamda_r	lamda_z	1/lamda_r	lamda_z	1/lamda_r	lamda_z	1/lamda_r	lamda_z
2.31257	0.16034	3.66892	0.10372	2.73217	0.15239	1.26061	0.04167	2.06599	0.15254	1.82088	0.09615	1.64579	0.08511
2.43944	0.10132	2.53698	0.07177	3.57309	0.13242	1.36566	0.02564	1.96094	0.15179	2.03098	0.16379	1.69832	0.08247
2.45894	0.13095	2.5565	0.08779	2.74544	0.13022	1.57576	0.07778	1.97845	0.10619	1.80337	0.12621	2.0835	0.13445
2.48821	0.13725	2.5565	0.08015	3.24097	0.11796	1.59327	0.06593		--	1.64579	0.08511	2.10101	0.13333
2.5565	0.11195	2.58578	0.09057	3.45447	0.11669	1.59327	0.06593	2.13603	0.16393	2.01347	0.13913	2.01347	0.14783
2.59161	0.13957	2.59551	0.08271	2.40691	0.13512	1.62828	0.06452	2.20606	0.15873	1.97845	0.17699	1.82088	0.09615
2.63075	0.10333	2.64431	0.07749	3.36372	0.10815	1.62828	0.06452	1.78586	0.10784	1.80337	0.08738	1.20808	0.01449
2.63456	0.1037	2.64431	0.08672	3.03463	0.12862	1.62828	0.06452	1.82088	0.10577	2.06599	0.14407	1.64579	0.07447
2.65407	0.16298	2.65407	0.09191	3.34694	0.09329	1.69832	0.13402	1.08552	0.03226	2.27609	0.17692	1.19057	0.02941
2.67695	0.12644	2.68334	0.08	3.55177	0.12088	1.73333	0.09091	1.05051	0.01667	2.20606	0.1746	1.6633	0.07368
2.76924	0.13333	2.69309	0.09239	3.24929	0.11111	1.73333	0.09091	2.0835	0.12605	2.25859	0.16279	1.20808	0.01449
2.76924	0.16222	2.72242	0.08961	3.20051	0.16463	1.76835	0.05941	--	--	2.31111	0.18182	2.03098	0.15517
2.78458	0.14917	2.7419	0.08541	3.07371	0.11746	1.78586	0.15686	2.03098	0.12069	2.10101	0.14167	1.05051	0.01667
2.7907	0.15385	2.77116	0.10915	3.25903	0.11377	1.82088	0.15385	1.57576	0.06667	1.52323	0.05747	1.64579	0.06383
2.7907	0.1049	2.82	0.09862	3.30786	0.16224	1.85589	0.08491	1.59327	0.06593	1.54074	0.06818	1.15556	0.0303
2.80049	0.12659	2.86878	0.09864	3.44448	0.17847	1.90842	0.11009	2.17104	0.12097	1.59327	0.04396	1.92593	0.1
2.82	0.16263	2.90782	0.12584	3.22977	0.17825	1.97845	0.17699	2.27609	0.15385	1.68081	0.0625	2.17104	0.17742
2.82973	0.17241	2.90884	0.10919	2.60532	0.10112	1.99596	0.14035	2.13603	0.16393	1.20808	0.04348	1.68081	0.08333
2.83616	0.15362	2.95657	0.09901	2.52723	0.08108	2.01347	0.13043	2.27609	0.16923	1.64579	0.06383	1.68081	0.07292
2.97609	0.11148	2.97708	0.1275			2.01347	0.1913	2.38114	0.16912	1.06801	-0.01639	1.13805	0.06154
2.9761	0.1082	3.00535	0.08766	--	--	2.03098	0.18966	2.45118	0.16429	1.57576	0.04444	2.27609	0.2
3.02489	0.09032	3.01514	0.08414	--	--	2.04848	0.12821	2.36364	0.19259	1.64579	0.07447	2.59125	0.22297
3.02489	0.16774	3.05418	0.11502	--	--	2.04848	0.11111	1.52323	0.03448	1.68081	0.0625	2.41616	0.21014
3.04971	0.13051	3.06101	0.11572	--	--	2.04848	0.13675	1.31313	0.01333	1.64579	0.07447	2.45118	0.21429
3.07371	0.17038	3.07437	0.09817	--	--	2.04848	0.19658	2.01347	0.13043	1.033	0.05085	2.24108	0.19531
3.08343	0.1519	3.08024	0.0855	--	--	2.06599	0.11864	1.82088	0.07692	1.17306	0.02985	1.59327	0.15385
3.11274	0.09301	3.10289	0.08805	--	--	2.06599	0.16102	2.01347	0.12174	2.01347	0.18261	1.4532	0.04819
3.12656	0.17346	3.10588	0.08702	--	--	2.06599	0.14407	2.45118	0.19286	1.99596	0.18421	1.55825	0.08989
3.14199	0.13252	3.12246	0.11875	--	--	2.0835	0.13445	1.97845	0.10619	1.69832	0.07216	1.4532	0.06024
3.18097	0.11043	3.16146	0.08179	--	--	2.0835	0.13445	1.43569	0.04878	1.69832	0.06186	1.57576	0.08889
3.22977	0.141	3.18583	0.09648	--	--	2.0835	0.20168	2.36364	0.20741	2.03098	0.16379	1.50572	0.09302
3.24931	0.17417	3.21027	0.12158	--	--	2.11852	0.13223	2.36364	0.18519	2.41616	0.26087	1.50572	0.0814
3.26882	0.15224	3.2396	0.12048	--	--	2.11852	0.17355	1.99596	0.13158	2.32862	0.20301	1.62828	0.10753
3.27279	0.13494	3.2396	0.0753	--	--	2.13603	0.14754	2.36364	0.20741	2.0835	0.11765	1.40067	0.0625
3.30316	0.15207	3.26073	0.09127	--	--	2.17104	0.1371	2.55623	0.16438	2.13603	0.11475	1.40067	0.0875
3.33767	0.14307	3.26883	0.10746	--	--	2.17104	0.17742	2.55623	0.19178	2.10101	0.13333	1.8734	0.14953
3.36428	0.16458	3.27472	0.10846	--	--	2.18855	0.168	2.36364	0.18519	2.34613	0.20149	1.57576	0.11111
3.40543	0.10888	3.27761	0.11938	--	--	2.20606	0.18254	1.82088	0.08654	2.22357	0.17323	1.59327	0.12088
3.46398	0.09859	3.31181	0.09508	--	--	2.22357	0.23622	1.97845	0.12389	1.94343	0.08108	1.2431	0.01408
3.51277	0.15	3.31961	0.11699	--	--	2.25859	0.1938	2.45118	0.18571	2.41616	0.18841	1.6633	0.13684
3.51277	0.15	3.32834	0.11991	--	--	2.25859	0.26357	2.2936	0.17557	2.24108	0.15625	1.4532	0.08434
3.66153	0.14286	3.34035	0.09251	--	--	2.25859	0.24031	1.89091	0.10185	2.20606	0.15079	1.40067	0.075
3.70792	0.15263	3.34202	0.12117	--	--	2.25859	0.27132	2.25859	0.13953	2.55623	0.18493	1.40067	0.075
3.85431	0.13754	3.34694	0.10787	--	--	2.27609	0.2	2.57374	0.21088	1.82088	0.125	1.73333	0.15152
3.90305	0.14667	3.34986	0.11273	--	--	2.27609	0.16923	2.32862	0.16541	1.64579	0.14894	1.76835	0.12871
4.1958	0.15116	3.35661	0.09884	--	--	2.27609	0.27692	2.41616	0.19565	1.33064	0.02632	1.59327	0.12088
		3.36157	0.11852	--	--	2.2936	0.26718	2.52121	0.20139	1.43569	0.10976	1.75084	0.13
		3.37223	0.14005	--	--	2.32862	0.2782	2.31111	0.19697	1.76835	0.12871	1.43569	0.08537
		3.41904	0.11587	--	--	2.41616	0.31159	1.68081	0.08333	1.31313	0.04	1.41818	0.06173
		3.48931	0.12975	--	--	2.43367	0.21583	2.03098	0.12069	1.59327	0.10989	1.59327	0.0989
		3.49321	0.10056	--	--	2.43367	0.28777	2.13603	0.13115	1.6633	0.15789	1.75084	0.14
		3.50988	0.08977	--	--	2.52121	0.16667	2.06599	0.14407	1.40067	0.0375	1.34815	0.03896
		3.51272	0.11944	--	--	--	--	2.0835	0.13445	2.31111	0.27273	1.26061	0.02778
		3.54007	0.10254	--	--			2.01347	0.18261	2.27609	0.26923	1.54074	0.11364
		3.54988	0.12424	--	--	--	--	1.61077	0.03261			1.52323	0.06897
		3.56151	0.07123	--	--	--	--	2.45118	0.30714			1.33064	0.02632
		3.58102	0.13351	--	--	--	--	2.45118	0.30714			1.4532	0.06024
		3.63478	0.13289	--	--			2.46869	0.19149			2.32862	0.23308
		3.64153	0.10129	--	--			2.31111	0.28788			2.32862	0.21805
		3.64737	0.1236	--	--			2.27609	0.23846			2.31111	0.23485
		3.67188	0.12676	--	--			2.27609	0.26154			2.2936	0.24427
		3.68067	0.12142	--	--	--	--					1.99596	0.20175
		3.6884	0.09788	--	--	--	--					1.96094	0.17857
		3.69822	0.07256	--	--	--	--			--	--	2.31111	0.26515
		3.72398	0.08655	--	--					--	--	2.27609	0.27692
		3.74014	0.09836	--	--		--	--		--	--	--	--
		3.74237	0.10901	--	--			--		--	--
		3.82015	0.11367	--	--			--		--	--
		3.85045	0.12266	--	--			--		--	--
		3.98899	0.12035	--	--			--		--	--
		4.0201	0.1068	--	--			--		--	--
		4.0494	0.11325	--	--			--		--	--
		4.16753	0.10747	--	--	--	--	--	--	--	--
				--	--	--	--	--	--	--	--
				--	--	--	--	--	--	--	--	--	--
				--	--	--	--	--	--	--	--	--	--
				--	--	--	--	--	--	--	--	--	--
				--	--	--	--	--	--	--	--	--	--
				--	--	--	--	--	--	--	--	--	--
		--	--	--	--	--	--	--	--	--	--	--	--
		--	--	--	--	--	--	--	--	--	--	--	--
		--	--	--	--	--	--	--	--	--	--	--	--
		--	--	--	--	--	--	--	--	--	--	--	--
		--	--	--	--	--	--	--	--	--	--	--	--
		--	--	--	--	--	--	--	--	--	--	--	--
		--	--	--	--	--	--	--	--	--	--	--	--
		--	--	--	--	--	--	--	--	--	--	--	--
		--	--	--	--	--	--	--	--	--	--	--	--
		--	--	--	--	--	--	--	--	--	--	--	--
		--	--	--	--	--	--	--	--	--	--	--	--
		--	--	--	--	--	--	--	--	--	--	--	--
		--	--	--	--
		--	--	--	--
		--	--	--	--
		--	--	--	--
		--	--	--	--
		--	--	--	--
		--	--	--	--
		--	--	--	--
		--	--	--	--
		--	--	--	--
		--	--	--	--
		--	--	--	--
		--	--	--	--
		--	--	--	--
		--	--	--	--
		--	--	--	--
		--	--	--	--
		--	--	--	--
		--	--	--	--
		--	--	--	--
		--	--	--	--
		--	--	--	--
		--	--	--	--
		--	--	--	--
		--	--	--	--
		--	--	--	--
		--	--	--	--
		--	--	--	--
		--	--	--	--
		--	--	--	--
		--	--	--	--
		--	--	--	--
		--	--	--	--
		--	--	--	--
		--	--	--	--
		--	--	--	--
		--	--	--	--
		--	--	--	--
		--	--	--	--
		--	--	--	--
		--	--	--	--
		--	--	--	--
		--	--	--	--
		--	--	--	--
		--	--	--	--
		--	--	--	--
		--	--	--	--
		--	--	--	--
		--	--	--	--
		--	--	--	--
		--	--	--	--
		--	--	--	--
		--	--	--	--
		--	--	--	--
		--	--	--	--
		--	--	--	--
		--	--	--	--
		--	--	--	--
		--	--	--	--
		--	--	--	--
		--	--	--	--
		--	--	--	--
		--	--	--	--
		--	--	--	--
		--	--	--	--
		--	--	--	--
		--	--	--	--
		--	--	--	--
		--	--	--	--
		--	--	--	--
		--	--	--	--
		--	--	--	--
		--	--	--	--
		--	--	--	--
		--	--	--	--
		--	--	--	--
		--	--	--	--
		--	--	--	--
		--	--	--	--
		--	--	--	--
		--	--	--	--
		--	--	--	--
		--	--	--	--
		--	--	--	--
		--	--	--	--
		--	--	--	--
		--	--	--	--
		--	--	--	--
		--	--	--	--
		--	--	--	--
		--	--	--	--
		--	--	--	--
		--	--	--	--
		--	--	--	--
		--	--	--	--
		--	--	--	--
		--	--	--	--
		--	--	--	--
		--	--	--	--
		--	--	--	--
		--	--	--	--
		--	--	--	--
		--	--	--	--
		--	--	--	--
		--	--	--	--
		--	--	--	--
		--	--	--	--
		--	--	--	--
		--	--	--	--
		--	--	--	--
		--	--	--	--
		--	--	--	--
		--	--	--	--
		--	--	--	--
		--	--	--	--
		--	--	--	--
		--	--	--	--
		--	--	--	--
		--	--	--	--
		--	--	--	--
		--	--	--	--
		--	--	--	--
		--	--	--	--
		--	--	--	--
		--	--	--	--
		--	--	--	--
		--	--	--	--
		--	--	--	--
		--	--	--	--
		--	--	--	--

## Sheet: Figure 2e
SM		MM		RM		2.6 kPa		8.3 kPa		12.5 kPa		20.2 kPa
1/lamda_r	DP_tr/S	1/lamda_r	DP_tr/S	1/lamda_r	DP_tr/S	1/lamda_r	DP_tr/S	1/lamda_r	DP_tr/S	1/lamda_r	DP_tr/S	1/lamda_r	DP_tr/S
2.31257	0.61406	2.53698	0.50415	2.40691	0.39799	1.33571	0.12546	2.55122	1.48818	1.05051	0.03894	2.06599	0.74988
2.34187	0.49415	2.5565	0.47753	2.5175	0.53628	1.37143	0.12546	2.62626	1.70042	1.13805	0.05718	1.96094	0.67229
2.36133	0.37701	2.55651	0.30448	2.52723	0.32884	1.38571	0.15161	2.53247	1.48347	1.17306	0.07134	1.97845	0.68091
2.45894	0.46487	2.58578	0.37104	2.60308	0.35389	1.58333	0.19085	1.63203	0.16251	1.19057	0.07597	2.13603	0.91369
2.48818	0.37701	2.59551	0.23793	2.60532	0.32884	1.61667	0.23009	1.40693	0.12723	1.20808	0.08062	1.78586	0.35994
2.48821	0.70191	2.64431	0.57071	2.73164	0.68056	1.62619	0.23009	2.15729	0.65252	1.20808	0.08818	1.82088	0.4634
2.53698	0.37701	2.64431	0.63726	2.73215	1.29687	1.64048	0.23009	1.95094	0.44861	1.26061	0.09913	1.82088	0.4634
2.57606	0.23059	2.65407	0.61064	2.74544	0.46713	1.6881	0.25625	2.15729	0.68765	1.36566	0.12314	2.03098	0.73264
2.59161	0.31845	2.68334	0.63726	3.03463	0.74371	1.69762	0.25625	2.62626	1.67026	1.38316	0.12844	1.64579	0.28234
2.63456	0.61129	2.69309	0.63726	3.07371	0.67457	1.70952	0.25625	2.11977	0.59421	1.52323	0.17692	2.01347	0.69815
2.68334	0.37701	2.72242	0.43759	3.18097	1.43516	1.71905	0.25625	1.53824	0.1472	1.54074	0.17178	1.97845	0.66367
2.7907	0.93619	2.77116	0.57071	3.20051	1.5043	1.71905	0.25625	2.53247	1.47195	1.57576	0.20598	1.80337	0.37718
2.80049	0.23059	2.82	0.97004	3.22977	1.81545	1.71905	0.25625	2.53247	1.43906	1.59327	0.20038	2.06599	0.76713
2.81025	0.52344	2.86878	1.30282	3.24097	1.02029	1.71905	0.29549	2.13853	0.65262	1.59327	0.21499	1.64579	0.34269
2.81025	0.64058	2.90782	1.23627	3.25903	0.81286	1.72381	0.29549	2.53247	1.44827	1.62828	0.22153	1.69832	0.32545
2.82	0.37701	2.95657	0.77037	3.30786	2.16117	1.73571	0.29549	2.73882	2.04404	1.64579	0.22891	2.0835	0.81886
2.84925	0.23059	3.05418	1.43594	3.34683	1.85002	1.73571	0.29549	2.73882	2.01517	1.64579	0.25263	2.10101	0.87921
2.85902	0.61129	3.10299	1.0366	3.36372	2.33403	1.75238	0.30857	2.53247	1.46658	1.64579	0.2438	2.01347	0.67229
2.88827	0.58478	3.10588	1.43594	3.44448	2.05746	1.75476	0.32165	1.95094	0.41533	1.68081	0.27941	1.82088	0.41167
2.91172	0.61129	3.12246	1.30282	3.45447	1.81545	1.76905	0.32165	2.11977	0.67811	1.68081	0.291	1.57576	0.23923
2.93703	0.84556	3.12246	1.0366	3.55177	2.54147	1.77619	0.32165	2.62626	1.645	1.76835	0.35273	2.06599	0.8361
2.97609	1.02405	3.26883	1.96839	3.57309	3.71692	1.7881	0.33473	2.45743	1.41369	1.85589	0.45291	2.0835	0.84472
2.9761	0.66986	3.36157	1.43594	3.64937	2.88719	1.7881	0.37396	2.02598	0.48523	1.90842	0.53028	1.73333	0.37718
3.02489	0.93342	3.44685	2.36772			1.79048	0.38704	2.41992	1.11836	1.92593	0.57203	2.13603	1.00508
3.04971	1.03592	3.66892	3.29951			1.86905	0.51784	2.45738	1.24493	2.01347	0.71327	2.11852	0.89645
3.05416	0.58478	3.6884	3.69884			1.90476	0.58323	2.23238	0.81128	2.03098	0.75721	2.11852	0.90507
3.08343	1.08261	3.69822	3.03328			1.91667	0.58323	2.43857	1.32931	2.04848	0.7606	1.73333	0.37718
3.10299	0.74307	3.70247	3.1664			2	0.71403	2.51381	1.30822	2.04848	0.76551	1.99596	0.72402
3.12656	0.787	3.72398	2.76706			2.07619	0.84482	2.25119	0.88318	2.06599	0.78263	2.15354	1.00508
3.18097	0.87485	3.74237	3.1664			2.15238	0.91022	2.495	1.32931	2.0835	0.82128	2.02667	0.68091
3.22977	0.84556					2.15952	0.91022			2.10101	0.85247	1.90444	0.58607
3.24931	0.76048					2.1619	0.97561			2.13603	0.88006	2.01111	0.72402
3.26882	1.19975					2.23333	1.10641			2.17104	0.97693	2.07333	0.7154
3.26882	0.64334					2.27143	1.13257			2.17104	1.00281	1.34444	0.10067
3.26883	0.84556					2.31429	1.2372			2.20606	1.00577	1.41333	0.10929
3.26883	0.64058					2.41571	1.47263			2.24108	1.15258	1.27111	0.09413
3.27283	0.96271					2.45952	1.69498			2.25859	1.22087	1.4	0.12993
3.28834	0.78976					2.53571	2.02196			2.27609	1.26848	1.38222	0.12993
3.29804	0.81628					2.54524	2.05667			2.27609	1.23169	1.41778	0.13855
3.31761	1.2876									2.27609	1.24536	1.33111	0.11268
3.31763	0.81628									2.31111	1.35719
3.3664	0.58478
3.40543	1.08261
3.41519	0.58478
3.46398	1.2876
3.51277	0.93619
3.51277	0.78976
3.56151	1.10913
3.61034	1.4926
3.61034	0.96547
3.67863	0.90414
3.70792	1.46332
3.85431	1.34341
3.90305	1.40198
4.1958	3.27896
4.73248	8.11094

## Sheet: Figure 3b
SM		MM		RM
1/lamda_r	c/c_0	1/lamda_r	c/c_0	1/lamda_r	c/c_0
2.5565	5.35131	3.66892	8.08081	2.73217	5.61388
2.43944	5.60444	3.2396	6.67735	3.57309	9.37647
3.07371	7.23903	3.35661	7.50807	2.74544	4.90942
2.49794	5.1701	3.72745	7.65638	3.64937	8.14133
2.79072	5.50964	3.48931	7.77242	3.24097	7.64117
2.49794	5.91611	3.51272	7.68108	3.45447	8.85347
3.02489	7.64292	3.58102	8.39278	2.40691	3.97678
2.61506	6.08643	3.21027	6.35122	3.36372	8.31463
2.98588	7.27537	3.31961	7.30941	3.03463	6.36497
3.07371	8.53679	3.74014	8.34376	3.34694	8.19538
2.83946	6.26723	3.34986	6.78058	3.55177	8.5955
3.07371	7.34646	3.54007	7.64818	3.24929	7.23066
2.48818	4.96303	3.27761	6.77323	3.20051	7.20617
2.19549	3.49162	3.54988	7.15973	3.07371	6.01106
3.21999	7.90764	4.0494	9.67867	3.25903	6.89703
2.65407	6.20232	3.34202	7.55002	3.30786	7.00574
2.87853	5.41213	3.82015	9.25069	3.44448	7.57002
3.65591	12.3732	3.98899	8.98634	3.22977	7.07064
3.747	11.1198	3.37223	6.8278	2.60532	5.28681
3.8348	12.1832	3.06101	5.83805	2.52723	4.76281
2.45894	4.77464	4.0201	10.1369
3.11274	8.1215	3.85045	8.71384
2.82973	6.0361	3.18583	6.13422
3.14199	8.15461	3.67188	7.36052
2.45894	4.91642	3.27472	6.90322
3.02489	7.10227	3.41904	10.2145
3.30316	8.90076	3.64153	11.4956
2.80049	5.87682	3.49321	8.3661
2.67358	5.42211	3.68067	8.94775
3.27279	8.45309	3.63478	8.89601
3.04971	8.13868	4.16753	11.8064
3.10289	9.18695	3.64737	8.78272
2.61226	5.3135	2.97708	5.90877
2.63456	5.62177	3.32834	7.25005
2.85902	5.67698	3.34694	7.59532
3.67863	10.0604	3.98406	10.4833
3.56151	9.05387	4.01477	9.35629
2.9761	6.67067	2.5565	5.11274
2.80049	6.36821	3.6884	10.7319
2.84925	5.93718	2.68334	6.17894
3.12656	8.40901	2.65407	5.08906
2.81017	5.88755	3.10289	7.86225
3.22977	9.27128	3.05418	6.99741
3.26883	8.22436	2.59551	6.11733
2.91172	6.22781	3.12246	6.76087
2.59161	6.15422	3.2396	7.50582
3.90305	13.6949	2.7419	6.348
2.82	6.62515	2.58578	5.21757
3.31763	8.05023	2.77116	5.87786
3.75672	12.6231	3.56151	11.2171
2.81017	6.12708	2.64431	5.74845
3.26883	9.38879	3.00535	7.45268
3.29815	8.91424	3.01514	7.45601
2.57606	5.383	3.10588	7.35186
2.53698	5.46179	2.53698	5.19913
2.53698	6.0794	2.86878	6.1778
2.53698	5.58971	2.64431	5.87268
3.56151	9.93739	3.16146	8.14996
3.85431	13.7874	2.69309	5.19373
3.02489	7.78513	3.69822	10.2093
		2.82	6.2818
		2.90782	6.41272
		2.5565	4.59538
		2.72242	5.13321
		2.95657	5.89032
		3.26883	7.11744
		3.31181	8.29531
		3.44685	10.609
		3.74237	10.6621
		3.50988	9.25926
		3.72398	9.85416
		2.90884	5.42711
--	--	3.26073	7.37083
--	--	3.07437	6.22704
--	--	3.36157	7.227
--	--	3.34035	7.63767
--	--	3.08024	5.82411
--	--	3.70247	10.3455
--	--	3.97046	10.48
--	--	3.88063	9.21319
--	--	3.63425	8.16193
--	--	3.6503	9.05387
--	--	3.69426	8.35701
--	--	3.94789	10.8755
--	--
--	--
--		--
--		--
--		--
--		--
--		--

## Sheet: Figure 3e
174 mm		199 mm		218 mm
t_lys (min)	V(t_lys)/V_0	t_lys (min)	V(t_lys)/V_0	t_lys (min)	V(t_lys)/V_0
0	0.3843	0		0	0.31812
0.5	0.3843	0.5	0.35225	0.5	0.31966
1	0.38145	1		1	0.32605
1.5	--	1.5	0.34675	1.5	0.31587
2	--	2	0.34816	2	0.33064
2.5	0.38431	2.5		2.5	0.32017
3	0.37353	3	0.35177	3	0.31784
3.5	0.37526	3.5	0.35	3.5	0.32962
4	--	4	0.35363	4	0.3294
4.5	0.37783	4.5	0.35287	4.5	0.33108
5	0.3553	5	0.34283	5	--
5.5	0.37244	5.5	0.34633	5.5	0.31978
6	0.37056	6	0.34498	6	0.32553
6.5	0.36087	6.5	0.34773	6.5	0.3128
7	0.36603	7	0.34422	7	0.32185
7.5	0.35643	7.5	0.3415	7.5	0.32893
8	0.35455	8		8	0.31974
8.5	0.35644	8.5	0.33329	8.5	0.32682
9	0.35379	9	0.3431	9	0.31521
9.5	0.35412	9.5	0.33958	9.5	0.31411
10	0.32759	10	0.34043	10	0.32205
10.5	0.33627	10.5	0.33748	10.5	0.31453
11	0.34925	11	0.33443	11	0.30713
11.5	0.34039	11.5	0.32177	11.5	0.31233
12	0.3294	12	0.32448	12	0.31022
12.5	0.32466	12.5	0.32758	12.5	0.31833
13	0.33327	13	0.32188	13	0.30781
13.5	0.33065	13.5	0.3134	13.5	0.30975
14	0.33572	14	0.31216	14	0.31555
14.5	0.32633	14.5	0.30899	14.5	0.31833
15	0.31887	15	0.31365	15	0.3069
15.5	0.32447	15.5	0.31065	15.5	0.3169
16	0.32263	16	0.31263	16	0.31963
16.5	0.31774	16.5	0.29999	16.5	0.30887
17	0.31228	17	0.31135	17	0.30042
17.5	0.30425	17.5	0.30353	17.5	0.31471
18	0.32135	18	0.30981	18	0.30891
18.5	0.3147	18.5	0.29747	18.5	--
19	0.30864	19	0.30053	19	0.31256
19.5	0.30491	19.5		19.5	0.30815
20	0.29815	20	0.30667	20	0.30725
20.5	0.3115	20.5	0.31301	20.5	0.30737
21	0.31029	21	0.30005	21	--
21.5	0.30599	21.5	0.30726	21.5	0.30725
22	0.30502	22	0.29423	22	0.30398
22.5	0.29661	22.5	0.29624	22.5	0.30968
23	0.30311	23		23	0.31068
23.5	0.30419	23.5	0.2958	23.5	0.2992
24	0.29894	24	0.29482	24	0.29254
24.5	0.30129	24.5	0.29029	24.5	0.29148
25	0.28433	25		25	0.3
25.5	0.29443	25.5		25.5	--
26	0.28848	26	0.29289	26	0.2911
26.5	0.28677	26.5	0.28968	26.5	0.30244
27	0.28573	27	0.29191	27	0.30041
27.5	0.26385	27.5		27.5	0.29175
28	0.27668	28	0.28449	28	0.29344
28.5	0.28615	28.5	0.28406	28.5	0.2892
29	0.27745	29	0.28251	29	0.28898
29.5	0.27842	29.5	0.28669	29.5	0.28954
30	0.25274	30		30	0.29496
30.5	0.27998	30.5	0.2744	30.5	0.28823
31	0.2659	31	0.2799	31	0.28731
31.5	0.26721	31.5	0.27058	31.5	0.27547
32	0.26346	32	0.27843	32	0.27825
32.5	0.26188	32.5	0.28132	32.5	0.2847
33	0.27449	33	0.27775	33	0.28689
33.5	0.2702	33.5	0.27244	33.5	0.27484
34	0.26282	34	0.27409	34	0.28295
34.5	--	34.5	0.26586	34.5	0.27927
35	0.2444	35	0.28015	35	0.28077
35.5	0.25541	35.5	0.26167	35.5	--
36	0.25224	36	0.26379	36	--
36.5	--	36.5	0.26353	36.5	0.27345
37	0.25574	37	0.27061	37	0.27065
37.5	0.24672	37.5	0.26211	37.5	0.26496
38	0.24444	38	0.26682	38	0.27219
38.5	0.25152	38.5	0.275	38.5	0.27474
39	0.24338	39	0.26443	39	0.27647
39.5	0.24435	39.5	0.26878	39.5	0.27157
40	0.23932	40	0.26539	40	0.26563
40.5	0.23951	40.5	0.26445	40.5	0.26293
41	0.23539	41	0.25838	41	0.2644
41.5	0.23277	41.5	0.26634	41.5	--
42	0.2472	42	0.26252	42	--
42.5	0.22481	42.5	0.24829	42.5	--
43	0.23362	43	0.25636	43	--
43.5	0.23003	43.5	0.25511	43.5	0.26862
44	0.2382	44	0.25274	44	--
44.5	0.23237	44.5	0.25421	44.5	--
45	0.23181	45	0.24866	45	--
45.5	0.23044	45.5	0.25097	45.5	--
46	0.23103	46	0.24898	46	0.27238
46.5	0.22307	46.5	0.2406	46.5	--
47	0.23923	47	0.24866	47	--
47.5	0.22014	47.5	0.24497	47.5	--
48	0.22118	48	0.24731	48	--
48.5	0.22286	48.5	0.25092	48.5	0.25499
49	0.22515	49		49	--
49.5	0.21968	49.5	0.25336	49.5	--
50	0.21285	50	0.25316	50	--
50.5	0.21628	50.5	0.24721	50.5	--
51	0.20976	51	0.24675	51	0.26189
51.5	0.21584	51.5	0.23482	51.5	--
52	0.21725	52	0.24994	52	--
52.5	0.21172	52.5	0.24135	52.5	--
53	0.21441	53	0.24011	53	--
53.5	0.21188	53.5	0.24305	53.5	0.25473
54	0.2075	54	0.2406	54	--
54.5	0.20479	54.5		54.5	--
55	0.20406	55	0.23667	55	--
55.5	0.19848	55.5	0.23502	55.5	--
56	0.20085	56	0.23578	56	0.25833
56.5	0.20261	56.5	0.23542	56.5	--
57	0.20458	57	0.23588	57	--
57.5	0.19927	57.5	0.23625	57.5	--
58	0.19454	58	0.22726	58	--
58.5	0.20167	58.5	0.22897	58.5	0.24717
59	0.1956	59	0.23779	59	--
59.5	0.20393	59.5		59.5	--
60	0.18559	60	0.22154	60	--
60.5	0.19826	60.5	0.22314	60.5	--
61	0.1925	61	0.23127	61	0.24229
61.5	0.19129	61.5	0.23185	61.5	--
62	0.19423	62	0.22294	62	--
62.5	0.18024	62.5	0.22273	62.5	--
63	0.18635	63	0.22071	63	--
63.5	0.18798	63.5	0.21985	63.5	0.24935
64	0.18467	64	0.2279	64	--
64.5	0.18102	64.5	0.21996	64.5	--
65	0.18211	65	0.21639	65	--
65.5	0.17667	65.5	0.21522	65.5	--
66	0.17184	66	0.21427	66	0.23471
66.5	0.17136	66.5	0.21675	66.5	--
67	0.17501	67	0.21075	67	--
67.5	0.1805	67.5	0.21974	67.5	--
68	0.17339	68	0.21974	68	--
68.5	0.17341	68.5	0.22349	68.5	0.24196
69	0.16805	69	0.22031	69	--
69.5	0.17094	69.5	0.22301	69.5	--
70	0.17359	70	0.21339	70	--
70.5	--	70.5	0.214	70.5	--
71	0.1703	71	0.21511	71	0.23635
71.5	0.16931	71.5	0.20981	71.5	--
72	0.16433	72	0.20732	72	--
72.5	0.17038	72.5	0.20731	72.5	--
73	0.16377	73	0.21441	73	--
73.5	0.16988	73.5	0.20258	73.5	0.23142
74	0.16401	74	0.20008	74	--
74.5	0.16205	74.5	0.20893	74.5	--
75	0.15781	75	0.2042	75	--
75.5	0.15838	75.5	0.20392	75.5	--
76	0.1622	76	0.20054	76	0.22525
76.5	0.16793	76.5	0.204	76.5	--
77	0.15247	77	0.20348	77	--
77.5	0.15661	77.5	0.1985	77.5	--
78	0.15287	78	0.2031	78	--
78.5	0.1574	78.5	0.2073	78.5	0.23048
79	0.15715	79	0.205	79	--
79.5	0.15446	79.5	0.19825	79.5	--
80	0.14805	80	0.20455	80	--
80.5	0.15232	80.5	0.19809	80.5	--
81	0.15406	81	0.19205	81	0.22578
81.5	0.1563	81.5	0.19597	81.5	--
82	0.14898	82	0.20019	82	--
82.5	0.14718	82.5	0.1919	82.5	--
83	0.14098	83	0.19547	83	--
83.5	0.14954	83.5	0.20106	83.5	0.22387
84	0.14865	84	0.18854	84	--
84.5	0.14184	84.5	0.18887	84.5	--
85	0.14293	85	0.19364	85	--
85.5	0.15329	85.5	0.18955	85.5	--
86	0.13747	86	0.19076	86	0.22702
86.5	0.14259	86.5	0.18527	86.5	--
87	0.14024	87	0.18697	87	--
87.5	0.14193	87.5	0.18697	87.5	--
88	0.14209	88	0.1805	88	--
88.5	0.14043	88.5	0.18843	88.5	0.22318
89	0.13274	89	0.17906	89	--
89.5	0.13451	89.5	0.18199	89.5	--
90	0.14133	90	0.18903	90	--
90.5	0.141	90.5	0.18403	90.5	--
91	0.13654	91	0.18209	91	0.21544
91.5	0.12814	91.5	0.18076	91.5	--
92	0.13285	92	0.18434	92	--
92.5	0.12792	92.5	0.18218	92.5	--
93	0.13421	93	0.17705	93	--
93.5	0.12527	93.5	0.17747	93.5	0.21061
94	0.13115	94	0.1861	94	--
94.5	0.1241	94.5	0.18549	94.5	--
95	0.1249	95	0.17715	95	--
95.5	0.12103	95.5	0.17184	95.5	--
96	0.12362	96	0.17776	96	0.20705
96.5	0.12371	96.5	0.173	96.5	--
97	0.12371	97	0.176	97	--
97.5	0.1261	97.5	0.18366	97.5	--
98	0.12059	98	0.1739	98	--
98.5	0.12075	98.5	0.16979	98.5	0.20589
99	0.11648	99	0.1676	99	--
99.5	0.12295	99.5	0.16415	99.5	--
100	0.12174	100	0.17333	100	--
100.5	0.11256	100.5	0.17079	100.5	--
101	0.1198	101	0.17327	101	0.20471
101.5	0.11035	101.5	0.16867	101.5	--
102	0.11285	102	0.17496	102	--
102.5	0.116	102.5	0.16635	102.5	--
103	0.11194	103	0.16808	103	--
103.5	0.1111	103.5	0.16127	103.5	0.19514
104	0.11159	104	0.16511	104	--
104.5	0.10759	104.5	0.16862	104.5	--
105	0.10664	105	0.17345	105	--
105.5	0.10902	105.5	0.16496	105.5	--
106	0.10683	106	0.16156	106	0.19207
106.5	0.10914	106.5	0.16645	106.5	--
107	0.10555	107	0.16275	107	--
107.5	0.10807	107.5	0.15886	107.5	--
108	0.10559	108	0.16776	108	--
108.5	0.10073	108.5	0.16323	108.5	0.19462
109	0.09949	109	0.15912	109	--
109.5	0.10278	109.5	0.16517	109.5	--
110	0.09838	110	0.16761	110	--
110.5	0.10136	110.5	0.15747	110.5	--
111	0.09301	111	0.15511	111	0.20078
111.5	0.0934	111.5	0.16344	111.5	--
112	0.10196	112		112	--
112.5	0.09271	112.5	0.16312	112.5	--
113	0.09603	113	0.16267	113	--
113.5	0.0946	113.5	0.16424	113.5	0.18545
114	0.09448	114	0.15491	114	--
114.5	0.09398	114.5	0.15796	114.5	--
115	0.09407	115	0.15285	115	--
115.5	0.09351	115.5	0.1584	115.5	--
116	0.08851	116	0.1512	116	0.19151
116.5	0.08749	116.5	0.15293	116.5	--
117	0.09182	117	0.15327	117	--
117.5	0.08667	117.5	0.15417	117.5	--
118	0.08526	118	0.14659	118	--
118.5	0.08661	118.5	0.15519	118.5	0.18918
119	0.08188	119	0.15408	119	--
119.5	0.08134	119.5	0.15145	119.5	--
120	0.07715	120	0.15039	120	--
120.5	0.08272	120.5	0.14659	120.5	--
121	0.07861	121	0.1517	121	0.17599
121.5	0.07632	121.5	0.15207	121.5	--
122	0.07309	122	0.14615	122	--
122.5	0.0782	122.5	0.15006	122.5	--
123	0.07452	123	0.15355	123	--
123.5	0.06994	123.5	0.14718	123.5	0.18006
124	0.07479	124	0.14973	124	--
124.5	0.0745	124.5	0.14718	124.5	--
125	0.07056	125	0.14937	125	--
125.5	0.06453	125.5	0.14703	125.5	--
126	0.06429	126		126	0.17549
126.5	0.07285	126.5	0.14095	126.5	--
127	0.06832	127	0.14295	127	--
127.5	0.0634	127.5	0.14735	127.5	--
128	0.06221	128	0.1401	128	--
128.5	0.0635	128.5	0.14151	128.5	0.17541
129	0.06109	129	0.14223	129	--
129.5	0.06101	129.5	0.14271	129.5	--
130	0.05533	130	0.14331	130	--
		130.5	0.14011	130.5	--
		131	0.14098	131	0.17073
		131.5	0.13875	131.5	--
		132	0.13775	132	--
		132.5		132.5	--
		133	0.14259	133	--
		133.5	0.1421	133.5	0.17567
		134	0.13741	134	--
		134.5	0.14103	134.5	--
		135	0.13731	135	--
		135.5	0.14086	135.5	--
		136	0.13946	136	0.16017
		136.5	0.13623	136.5	--
		137	0.13829	137	--
		137.5	0.13669	137.5	--
		138	0.13669	138	--
		138.5	0.13597	138.5	0.17
		139	0.13813	139	--
		139.5	0.13268	139.5	--
		140	0.13597	140	--
		140.5	0.13198	140.5	--
		141	0.13019	141	0.17037
		141.5	0.12921	141.5	--
		142	0.13214	142	--
		142.5	0.13035	142.5	--
		143	0.13295	143	--
		143.5	0.13253	143.5	0.1699
		144	0.12875	144	--
		144.5	0.12921	144.5	--
		145	0.13192	145	--
		145.5	0.13262	145.5	--
		146	0.12534	146	0.16135
		146.5	0.12573	146.5	--
		147	0.12672	147	--
		147.5	0.13209	147.5	--
		148	0.12742	148	--
		148.5	0.12629	148.5	0.15569
		149	0.12385	149	--
		149.5	0.12704	149.5	--
		150	0.12391	150	--
		150.5	0.12988	150.5	--
		151	0.12064	151	0.15546
		151.5	0.12064	151.5	--
		152	0.12884	152	--
		152.5	0.12662	152.5	--
		153	0.12293	153	--
		153.5	0.11784	153.5	0.15509
		154	0.1221	154	--
		154.5	0.12471	154.5	--
		155		155	--
		155.5	0.12381	155.5	--
		156	0.12222	156	0.15938
		156.5	0.12178	156.5	--
		157	0.12196	157	--
		157.5	0.11623	157.5	--
		158	0.11943	158	--
		158.5	0.11758	158.5	0.15224
		159	0.11758	159	--
		159.5	0.11644	159.5	--
		160	0.11731	160	--
		160.5	0.11566	160.5	--
		161	0.11567	161	0.15829
		161.5	0.114	161.5	--
		162	0.11709	162	--
		162.5	0.11828	162.5	--
		163	0.11755	163	--
		163.5	0.1213	163.5	0.14874
		164	0.11548	164	--
		164.5	0.11645	164.5	--
		165	0.11727	165	--
		165.5	0.11485	165.5	--
		166	0.11746	166	0.15014
		166.5	0.11389	166.5	--
		167	0.10982	167	--
		167.5	0.11415	167.5	--
		168	0.10876	168	--
		168.5	0.11046	168.5	0.14675
		169	0.10876	169	--
		169.5	0.10812	169.5	--
		170	0.11114	170	--
		170.5	0.11468	170.5	--
		171	0.10795	171	0.14408
		171.5	0.10733	171.5	--
		172	0.10829	172	--
		172.5	0.11127	172.5	--
		173	0.10535	173	--
		173.5	0.1058	173.5	0.13976
		174	0.10906	174	--
		174.5	0.10291	174.5	--
		175	0.10756	175	--
		175.5	0.10243	175.5	--
		176	0.10851	176	0.14913
		176.5	0.10429	176.5	--
		177	0.10244	177	--
		177.5	0.09962	177.5	--
		178	0.10185	178	--
		178.5	0.10138	178.5	0.14155
		179	0.1011	179	--
		179.5	0.10288	179.5	--
		180	0.10156	180	--
		180.5	0.09933	180.5	--
		181	0.10388	181	0.13802
		181.5	0.10475	181.5	--
		182	0.10285	182	--
		182.5	0.10078	182.5	--
		183	0.10369	183	--
		183.5	0.10504	183.5	0.13651
		184	0.10323	184	--
		184.5	0.09637	184.5	--
		185	0.09852	185	--
		185.5	0.09852	185.5	--
		186	0.09852	186	0.13274
		186.5	0.10132	186.5	--
		187	0.09642	187	--
		187.5	0.09156	187.5	--
		188	0.09259	188	--
		188.5	0.09762	188.5	0.1355
		189		189	--
		189.5	0.09758	189.5	--
		190		190	--
		190.5	0.09544	190.5	--
		191	0.09295	191	0.13771
		191.5	0.09239	191.5	--
		192	0.09137	192	--
		192.5	0.08927	192.5	--
		193	0.09138	193	--
		193.5	0.08304	193.5	0.12823
		194	0.0935	194	--
		194.5	0.08684	194.5	--
		195	0.0904	195	--
		195.5	0.08892	195.5	--
		196	0.0856	196	0.1352
		196.5	0.08613	196.5	--
		197	0.08483	197	--
		197.5	0.08236	197.5	--
		198	0.0819	198	--
		198.5	0.08272	198.5	0.13298
		199	0.08314	199	--
		199.5	0.08169	199.5	--
		200	0.08462	200	--
		200.5	0.08075	200.5	--
		201	0.08603	201	0.12791
		201.5	0.08307	201.5	--
		202	0.08254	202	--
		202.5	0.0819	202.5	--
		203	0.08448	203	--
		203.5	0.07951	203.5	0.1252
		204	0.07887	204	--
		204.5	0.07816	204.5	--
		205	0.07933	205	--
		205.5	0.07918	205.5	--
		206	0.08075	206	0.12038
		206.5	0.08013	206.5	--
		207	0.07863	207	--
		207.5	0.0775	207.5	--
		208	0.08216	208	--
		208.5	0.07536	208.5	0.12038
		209	0.07509	209	--
		209.5	0.07189	209.5	--
		210	0.07885	210	--
		210.5	0.07732	210.5	--
		211	0.07505	211	0.12386
		211.5	0.07351	211.5	--
		212	0.07206	212	--
		212.5	0.07014	212.5	--
		213	0.07247	213	--
		213.5	0.0703	213.5	0.11702
		214	0.0707	214	--
		214.5	0.06849	214.5	--
		215	0.07023	215	--
		215.5	0.07037	215.5	--
		216	0.06791	216	0.11179
		216.5	0.06582	216.5	--
		217	0.06415	217	--
		217.5	0.06187	217.5	--
		218	0.06734	218	--
		218.5	0.06407	218.5	0.11662
		219	0.06429	219	--
		219.5	0.0644	219.5	--
		220	0.06669	220	--
		220.5	0.06818	220.5	--
		221	0.06238	221	0.11129
		221.5	0.06278	221.5	--
		222	0.06345	222	--
		222.5	0.06352	222.5	--
		223	0.06099	223	--
		223.5	0.06459	223.5	0.10856
		224	0.0588	224	--
		224.5	0.06072	224.5	--
		225	0.06059	225	--
		225.5	0.05754	225.5	--
		226	0.05623	226	0.11367
		226.5	0.06116	226.5	--
		227	0.06237	227	--
		227.5	0.06356	227.5	--
		228	0.06023	228	--
		228.5	0.0596	228.5	0.10791
		229	0.05887	229	--
		229.5	0.05803	229.5	--
		230	0.05775	230	--
		230.5	0.05598	230.5	--
		231	0.05605	231	0.10779
		231.5	0.05572	231.5	--
		232	0.05546	232	--
		232.5	0.05675	232.5	--
		233	0.05402	233	--
		233.5	0.05425	233.5	0.10078
		234	0.05757	234	--
		234.5	0.0562	234.5	--
		235	0.0573	235	--
		235.5	0.05434	235.5	--
		236	0.05467	236	0.10984
		236.5	0.05407	236.5	--
		237	0.0559	237	--
		237.5	0.05465	237.5	--
		238	0.05264	238	--
		238.5	0.05015	238.5	0.10234
		239	0.05548	239	--
		239.5	0.05695	239.5	--
		240	0.05652	240	--
		240.5	0.05729	240.5	--
		241	0.05513	241	0.10581
		241.5	0.05281	241.5	--
		242	0.05404	242	--
		242.5	0.05283	242.5	--
		243	0.05207	243	--
		243.5	0.05136	243.5	0.10416
		244	0.05098	244	--
		244.5	0.04777	244.5	--
		245	0.05187	245	--
		245.5	0.05096	245.5	--
		246	0.05131	246	0.09661
		246.5	0.04937	246.5	--
		247	0.04726	247	--
		247.5	0.05048	247.5	--
		248	0.04986	248	--
		248.5	0.04836	248.5	0.09833
		249	0.04899	249	--
		249.5	0.04977	249.5	--
		250	--	250	--
		250.5	0.04674	250.5	--
		251	0.04645	251	0.09446
		251.5	0.0495	251.5	--
		252	0.04502	252	--
		252.5	0.04674	252.5	--
		253	0.0458	253	--
				253.5	0.09735
				254	--
				254.5	--
				255	--
				255.5	--
				256	0.09786
				256.5	--
				257	--
				257.5	--
				258	--
				258.5	0.09605
				259	--
				259.5	--
				260	--
				260.5	--
				261	0.09855
				261.5	--
				262	--
				262.5	--
				263	--
				263.5	0.09157
				264	--
				264.5	--
				265	--
				265.5	--
				266	0.0919
				266.5	--
				267	--
				267.5	--
				268	--
				268.5	0.08516
				269	--
				269.5	--
				270	--
				270.5	--
				271	0.0921
				271.5	--
				272	--
				272.5	--
				273	--
				273.5	0.08811
				274	--
				274.5	--
				275	--
				275.5	--
				276	0.08567
				276.5	--
				277	--
				277.5	--
				278	--
				278.5	0.08752
				279	--
				279.5	--
				280	--
				280.5	--
				281	0.08152
				281.5	--
				282	--
				282.5	--
				283	--
				283.5	0.08431
				284	--
				284.5	--
				285	--
				285.5	--
				286	0.07854
				286.5	--
				287	--
				287.5	--
				288	--
				288.5	0.07889
				289	--
				289.5	--
				290	--
				290.5	--
				291	0.08157
				291.5	--
				292	--
				292.5	--
				293	--
				293.5	0.07414
				294	--
				294.5	--
				295	--
				295.5	--
				296	0.07904
				296.5	--
				297	--
				297.5	--
				298	--
				298.5	0.07878
				299	--
				299.5	--
				300	--
				300.5	--
				301	0.07496
				301.5	--
				302	--
				302.5	--
				303	--
				303.5	0.07516
				304	--
				304.5	--
				305	--
				305.5	--
				306	0.07222
				306.5	--
				307	--
				307.5	--
				308	--
				308.5	0.07089
				309	--
				309.5	--
				310	--
				310.5	--
				311	0.07174
				311.5	--
				312	--
				312.5	--
				313	--
				313.5	0.07024
				314	--
				314.5	--
				315	--
				315.5	--
				316	0.06886
				316.5	--
				317	--
				317.5	--
				318	--
				318.5	0.06801
				319	--
				319.5	--
				320	--
				320.5	--
				321	0.06518
				321.5	--
				322	--
				322.5	--
				323	--
				323.5	0.06477
				324	--
				324.5	--
				325	--
				325.5	--
				326	0.06102
				326.5	--
				327	--
				327.5	--
				328	--
				328.5	0.06837
				329	--
				329.5	--
				330	--
				330.5	--
				331	0.06009
				331.5	--
				332	--
				332.5	--
				333	--
				333.5	0.06368
				334	--
				334.5	--
				335	--
				335.5	--
				336	0.06231
				336.5	--
				337	--
				337.5	--
				338	--
				338.5	0.06299
				339	--
				339.5	--
				340	--
				340.5	--
				341	0.0611
				341.5	--
				342	--
				342.5	--
				343	--
				343.5	0.06062
				344	--
				344.5	--
				345	--
				345.5	--
				346	0.06107
				346.5	--
				347	--
				347.5	--
				348	--
				348.5	0.05622
				349	--
				349.5	--
				350	--
				350.5	--
				351	0.05814
				351.5	--
				352	--
				352.5	--
				353	--
				353.5	0.05658
				354	--
				354.5	--
				355	--
				355.5	--
				356	0.05108
				356.5	--
				357	--
				357.5	--
				358	--
				358.5	0.05575
				359	--
				359.5	--
				360	--
				360.5	--
				361	0.05145
				361.5	--
				362	--
				362.5	--
				363	--
				363.5	0.05074
				364	--
				364.5	--
				365	--
				365.5	--
				366	0.0492
				366.5	--
				367	--
				367.5	--
				368	--
				368.5	0.05053
				369	--
				369.5	--
				370	--
				370.5	--
				371	0.05106
				371.5	--
				372	--
				372.5	--
				373	--
				373.5	0.04904
				374	--
				374.5	--
				375	--
				375.5	--
				376	0.04742
				376.5	--
				377	--
				377.5	--
				378	--
				378.5	0.0476
				379	--
				379.5	--
				380	--
				380.5	--
				381	0.04592
				381.5	--
				382	--
				382.5	--
				383	--
				383.5	0.04633
				384	--
				384.5	--
				385	--
				385.5	--
				386	0.04225
				386.5	--
				387	--
				387.5	--
				388	--
				388.5	0.04295
				389	--
				389.5	--
				390	--
				390.5	--
				391	0.04312
				391.5	--
				392	--
				392.5	--
				393	--
				393.5	0.04074
				394	--
				394.5	--
				395	--
				395.5	--
				396	0.04088
				396.5	--
				397	--
				397.5	--
				398	--
				398.5	0.0379
				399	--
				399.5	--
				400	--
				400.5	--
				401	0.03852
				401.5	--
				402	--
				402.5	--
				403	--
				403.5	0.03826
				404	--
				404.5	--
				405	--
				405.5	--
				406	0.03781
				406.5	--
				407	--
				407.5	--
				408	--
				408.5	0.03546
				409	--
				409.5	--
				410	--
				410.5	--
				411	0.03436
				411.5	--
				412	--
				412.5	--
				413	--
				413.5	0.03267
				414	--
				414.5	--
				415	--
				415.5	--
				416	0.03173

## Sheet: Figure 3f
SM		MM		RM
t_lys (min)	V(t_lys)/V_0	t_lys (min)	V(t_lys)/V_0	t_lys (min)	V(t_lys)/V_0
0	0.34552	0	0.33708	0
0.5	--	0.5	0.33451	0.5	0.35225
1	0.33585	1	0.33547	1
1.5	0.33983	1.5	0.32465	1.5	0.34675
2	0.33686	2	0.32646	2	0.34816
2.5	0.33835	2.5	0.33504	2.5
3	0.33252	3	0.33481	3	0.35177
3.5	0.3276	3.5	0.33033	3.5	0.35
4	0.33401	4	0.3293	4	0.35363
4.5	0.33055	4.5	0.32472	4.5	0.35287
5	0.33487	5	0.32673	5	0.34283
5.5	--	5.5	0.31787	5.5	0.34633
6	0.3104	6	0.31453	6	0.34498
6.5	--	6.5	0.31556	6.5	0.34773
7	0.32723	7	0.3156	7	0.34422
7.5	0.32134	7.5	0.31504	7.5	0.3415
8	0.30445	8	0.31987	8
8.5	0.31282	8.5	0.3049	8.5	0.33329
9	0.317	9	0.30392	9	0.3431
9.5	0.31017	9.5	0.30038	9.5	0.33958
10	0.29579	10	0.30314	10	0.34043
10.5	0.29422	10.5	0.30904	10.5	0.33748
11	0.30794	11	0.30789	11	0.33443
11.5	0.28806	11.5	0.30639	11.5	0.32177
12	0.28945	12	0.2924	12	0.32448
12.5	0.2869	12.5	0.29332	12.5	0.32758
13	0.28435	13	0.30318	13	0.32188
13.5	0.27856	13.5	0.30487	13.5	0.3134
14	0.26678	14	0.29876	14	0.31216
14.5	0.26345	14.5	0.29094	14.5	0.30899
15	0.25727	15	0.28906	15	0.31365
15.5	0.26469	15.5	0.29598	15.5	0.31065
16	0.25895	16	0.28954	16	0.31263
16.5	0.26588	16.5	0.2942	16.5	0.29999
17	0.25148	17	0.28423	17	0.31135
17.5	0.24993	17.5	0.29391	17.5	0.30353
18	0.24503	18	0.29178	18	0.30981
18.5	0.24161	18.5	0.28972	18.5	0.29747
19	0.2409	19	0.29193	19	0.30053
19.5	0.22919	19.5	0.28697	19.5
20	0.22604	20	0.28352	20	0.30667
20.5	0.22736	20.5	0.27894	20.5	0.31301
21	0.22065	21	0.28535	21	0.30005
21.5	0.22165	21.5	0.28438	21.5	0.30726
22	0.20681	22	0.27824	22	0.29423
22.5	0.20965	22.5	0.28393	22.5	0.29624
23	0.20028	23	0.28839	23
23.5	0.20693	23.5	0.27846	23.5	0.2958
24	0.19637	24	0.28151	24	0.29482
24.5	0.19603	24.5	0.27904	24.5	0.29029
25	0.20311	25	0.2757	25
25.5	0.19419	25.5	0.27625	25.5
26	0.1888	26	0.26697	26	0.29289
26.5	0.18177	26.5	0.26996	26.5	0.28968
27	0.18642	27	0.27424	27	0.29191
27.5	0.18214	27.5	0.27279	27.5
28	0.17547	28	0.27275	28	0.28449
28.5	0.17656	28.5	0.27145	28.5	0.28406
29	0.18073	29	0.27042	29	0.28251
29.5	0.17972	29.5	0.26428	29.5	0.28669
30	0.16861	30	0.27139	30
30.5	0.15891	30.5	0.26249	30.5	0.2744
31	0.1569	31	0.27188	31	0.2799
31.5	0.15961	31.5	0.26718	31.5	0.27058
32	0.15858	32	0.26395	32	0.27843
32.5	0.16032	32.5	0.25567	32.5	0.28132
33	0.15825	33	0.26148	33	0.27775
33.5	0.15526	33.5	0.25409	33.5	0.27244
34	0.14793	34	0.26392	34	0.27409
34.5	0.14678	34.5	0.25339	34.5	0.26586
35	0.1462	35	0.24766	35	0.28015
35.5	0.14477	35.5	--	35.5	0.26167
36	0.13927	36	--	36	0.26379
36.5	0.13972	36.5	0.25645	36.5	0.26353
37	0.13455	37	0.24979	37	0.27061
37.5	0.13835	37.5	0.24556	37.5	0.26211
38	0.13533	38	0.24586	38	0.26682
38.5	0.1275	38.5	0.24577	38.5	0.275
39	0.12831	39	0.2465	39	0.26443
39.5	0.12969	39.5	0.24351	39.5	0.26878
40	0.12835	40	0.2375	40	0.26539
40.5	0.12115	40.5	0.23564	40.5	0.26445
41	0.12683	41	0.23342	41	0.25838
41.5	0.12748	41.5	0.23977	41.5	0.26634
42	0.126	42	0.23216	42	0.26252
42.5	0.12267	42.5	0.23216	42.5	0.24829
43	0.11983	43	0.23135	43	0.25636
43.5	0.12107	43.5	0.2308	43.5	0.25511
44	0.1131	44	0.2307	44	0.25274
44.5	0.1231	44.5	0.22468	44.5	0.25421
45	0.11208	45	0.22583	45	0.24866
45.5	0.11377	45.5	0.23303	45.5	0.25097
46	0.11189	46	0.22954	46	0.24898
46.5	0.10697	46.5	0.22312	46.5	0.2406
47	0.11243	47	0.22312	47	0.24866
47.5	0.10837	47.5	0.22355	47.5	0.24497
48	0.1056	48	0.21779	48	0.24731
48.5	0.10386	48.5	0.22094	48.5	0.25092
49	0.10701	49	0.20997	49
49.5	0.10353	49.5	0.21451	49.5	0.25336
50	0.10074	50	--	50	0.25316
50.5	0.09769	50.5	0.20862	50.5	0.24721
51	0.09947	51	0.21491	51	0.24675
51.5	0.09592	51.5	0.20983	51.5	0.23482
52	0.09611	52	0.20547	52	0.24994
52.5	0.0923	52.5	0.2072	52.5	0.24135
53	0.09318	53	0.20457	53	0.24011
53.5	0.09069	53.5	0.20325	53.5	0.24305
54	0.08548	54	0.20003	54	0.2406
54.5	0.09153	54.5	0.21068	54.5
55	0.09062	55	0.20128	55	0.23667
55.5	0.08769	55.5	0.20448	55.5	0.23502
56	0.08218	56	0.19986	56	0.23578
56.5	0.08564	56.5	0.20077	56.5	0.23542
57	0.08734	57	0.20144	57	0.23588
57.5	0.08543	57.5	0.20077	57.5	0.23625
58	0.08513	58	0.20366	58	0.22726
58.5	0.08022	58.5	0.19659	58.5	0.22897
59	0.07749	59	0.19659	59	0.23779
59.5	0.07686	59.5	0.19737	59.5
60	0.07283	60	0.20182	60	0.22154
60.5	0.07671	60.5	0.1987	60.5	0.22314
61	0.07166	61	0.19983	61	0.23127
61.5	0.07732	61.5	--	61.5	0.23185
62	0.07073	62	0.19363	62	0.22294
62.5	0.07094	62.5	0.1917	62.5	0.22273
63	0.06956	63	--	63	0.22071
63.5	0.07064	63.5	0.19039	63.5	0.21985
64	0.06709	64	0.18942	64	0.2279
64.5	0.06821	64.5	0.19091	64.5	0.21996
65	0.06831	65	0.18941	65	0.21639
65.5	0.06573	65.5	0.18449	65.5	0.21522
66	0.0625	66	0.18994	66	0.21427
66.5	0.06485	66.5	0.1839	66.5	0.21675
67	0.06398	67	0.18168	67	0.21075
67.5	0.06195	67.5	0.18406	67.5	0.21974
68	0.05939	68	0.18052	68	0.21974
68.5	0.0581	68.5	0.18465	68.5	0.22349
69	0.05509	69	--	69	0.22031
69.5	0.05652	69.5	0.18485	69.5	0.22301
70	0.0557	70	--	70	0.21339
70.5	0.05391	70.5	0.17634	70.5	0.214
71	0.05161	71	--	71	0.21511
71.5	0.05178	71.5	0.17686	71.5	0.20981
72	0.04874	72	--	72	0.20732
72.5	0.04885	72.5	--	72.5	0.20731
73	0.0497	73	--	73	0.21441
73.5	0.04568	73.5	--	73.5	0.20258
74	0.0453	74	0.17	74	0.20008
74.5	0.04751	74.5	0.164	74.5	0.20893
75	0.0434	75	0.16325	75	0.2042
75.5	0.04346	75.5	0.164	75.5	0.20392
76	0.04232	76	0.15761	76	0.20054
76.5	0.03772	76.5	0.16214	76.5	0.204
77	0.04008	77	0.15705	77	0.20348
77.5	0.03609	77.5	0.16318	77.5	0.1985
78	0.03697	78	0.15973	78	0.2031
78.5	0.03599	78.5	--	78.5	0.2073
		79	0.15453	79	0.205
		79.5	0.16111	79.5	0.19825
		80	0.15612	80	0.20455
		80.5	0.15635	80.5	0.19809
		81	--	81	0.19205
		81.5	0.15076	81.5	0.19597
		82	--	82	0.20019
		82.5	0.15017	82.5	0.1919
		83	0.14523	83	0.19547
		83.5	0.14852	83.5	0.20106
		84	0.14481	84	0.18854
		84.5	0.14136	84.5	0.18887
		85	0.1421	85	0.19364
		85.5	0.14453	85.5	0.18955
		86	0.14181	86	0.19076
		86.5	0.1368	86.5	0.18527
		87	0.13536	87	0.18697
		87.5	0.13988	87.5	0.18697
		88	0.13915	88	0.1805
		88.5	0.13422	88.5	0.18843
		89	0.13674	89	0.17906
		89.5	0.13415	89.5	0.18199
		90	0.13316	90	0.18903
		90.5	0.1287	90.5	0.18403
		91	0.12882	91	0.18209
		91.5	0.12865	91.5	0.18076
		92	0.12755	92	0.18434
		92.5	0.12544	92.5	0.18218
		93	0.12947	93	0.17705
		93.5	0.12397	93.5	0.17747
		94	0.12559	94	0.1861
		94.5	0.12724	94.5	0.18549
		95	0.11596	95	0.17715
		95.5	0.12581	95.5	0.17184
		96	0.1186	96	0.17776
		96.5	0.1157	96.5	0.173
		97	0.11996	97	0.176
		97.5	0.11755	97.5	0.18366
		98	0.11143	98	0.1739
		98.5	0.11368	98.5	0.16979
		99	0.11415	99	0.1676
		99.5	0.10957	99.5	0.16415
		100	0.10982	100	0.17333
		100.5	0.10998	100.5	0.17079
		101	0.10974	101	0.17327
		101.5	0.10808	101.5	0.16867
		102	0.10832	102	0.17496
		102.5	0.10482	102.5	0.16635
		103	0.10853	103	0.16808
		103.5	0.10582	103.5	0.16127
		104	0.10078	104	0.16511
		104.5	0.10176	104.5	0.16862
		105	0.10253	105	0.17345
		105.5	0.09822	105.5	0.16496
		106	0.10199	106	0.16156
		106.5	0.09872	106.5	0.16645
		107	0.09802	107	0.16275
		107.5	0.09764	107.5	0.15886
		108	0.10025	108	0.16776
		108.5	0.09383	108.5	0.16323
		109	0.0929	109	0.15912
		109.5	0.09294	109.5	0.16517
		110	0.09234	110	0.16761
		110.5	0.09093	110.5	0.15747
		111	0.09376	111	0.15511
		111.5	0.08936	111.5	0.16344
		112	0.08932	112
		112.5	0.08932	112.5	0.16312
		113	0.0862	113	0.16267
		113.5	0.08341	113.5	0.16424
		114	0.08494	114	0.15491
		114.5	0.08229	114.5	0.15796
		115	0.08199	115	0.15285
		115.5	0.08499	115.5	0.1584
		116	0.07911	116	0.1512
		116.5	0.08207	116.5	0.15293
		117	0.07745	117	0.15327
		117.5	0.07413	117.5	0.15417
		118	0.07631	118	0.14659
		118.5	0.07842	118.5	0.15519
		119	0.07641	119	0.15408
		119.5	0.07088	119.5	0.15145
		120	0.07601	120	0.15039
		120.5	0.07206	120.5	0.14659
		121	0.07188	121	0.1517
		121.5	0.07199	121.5	0.15207
		122	0.07188	122	0.14615
		122.5	0.07059	122.5	0.15006
		123	0.06874	123	0.15355
		123.5	0.0694	123.5	0.14718
		124	0.06559	124	0.14973
		124.5	0.06707	124.5	0.14718
		125	0.06669	125	0.14937
		125.5	0.06422	125.5	0.14703
		126	0.06347	126
		126.5	0.06217	126.5	0.14095
		127	0.06064	127	0.14295
		127.5	0.06142	127.5	0.14735
		128	0.06162	128	0.1401
		128.5	0.06185	128.5	0.14151
		129	0.05784	129	0.14223
		129.5	0.05901	129.5	0.14271
		130	0.05542	130	0.14331
		130.5	0.05585	130.5	0.14011
		131	0.05544	131	0.14098
		131.5	0.05642	131.5	0.13875
		132	0.0538	132	0.13775
		132.5	0.04964	132.5
		133	0.0505	133	0.14259
		133.5	0.05264	133.5	0.1421
		134	0.05069	134	0.13741
		134.5	0.04926	134.5	0.14103
		135	0.04797	135	0.13731
		135.5	0.04514	135.5	0.14086
		136	0.0481	136	0.13946
		136.5	0.0466	136.5	0.13623
		137	0.04692	137	0.13829
		137.5	0.04528	137.5	0.13669
		138	0.0417	138	0.13669
		138.5	0.04109	138.5	0.13597
		139	0.04352	139	0.13813
		139.5	0.04005	139.5	0.13268
		140	0.04124	140	0.13597
		140.5	0.03973	140.5	0.13198
		141	0.03748	141	0.13019
		141.5	0.03983	141.5	0.12921
		142	0.03645	142	0.13214
		142.5	0.03805	142.5	0.13035
		143	0.03655	143	0.13295
		143.5	0.03383	143.5	0.13253
		144	0.03407	144	0.12875
		144.5	0.03387	144.5	0.12921
		145	0.03199	145	0.13192
		145.5	0.03144	145.5	0.13262
		146	0.03242	146	0.12534
		146.5	0.03021	146.5	0.12573
		147	0.0309	147	0.12672
		147.5	0.02947	147.5	0.13209
		148	0.02725	148	0.12742
		148.5	0.02862	148.5	0.12629
		--	--	149	0.12385
		--	--	149.5	0.12704
		--	--	150	0.12391
		--	--	150.5	0.12988
		--	--	151	0.12064
		--	--	151.5	0.12064
		--	--	152	0.12884
		--	--	152.5	0.12662
		--	--	153	0.12293
		--	--	153.5	0.11784
		--	--	154	0.1221
		--	--	154.5	0.12471
		--	--	155
		--	--	155.5	0.12381
		--	--	156	0.12222
		--	--	156.5	0.12178
		--	--	157	0.12196
		--	--	157.5	0.11623
		--	--	158	0.11943
		--	--	158.5	0.11758
		--	--	159	0.11758
		--	--	159.5	0.11644
		--	--	160	0.11731
		--	--	160.5	0.11566
		--	--	161	0.11567
		--	--	161.5	0.114
		--	--	162	0.11709
		--	--	162.5	0.11828
		--	--	163	0.11755
		--	--	163.5	0.1213
		--	--	164	0.11548
		--	--	164.5	0.11645
		--	--	165	0.11727
		--	--	165.5	0.11485
		--	--	166	0.11746
		--	--	166.5	0.11389
		--	--	167	0.10982
		--	--	167.5	0.11415
		--	--	168	0.10876
		--	--	168.5	0.11046
		--	--	169	0.10876
		--	--	169.5	0.10812
		--	--	170	0.11114
		--	--	170.5	0.11468
		--	--	171	0.10795
		--	--	171.5	0.10733
		--	--	172	0.10829
		--	--	172.5	0.11127
		--	--	173	0.10535
		--	--	173.5	0.1058
		--	--	174	0.10906
		--	--	174.5	0.10291
		--	--	175	0.10756
		--	--	175.5	0.10243
		--	--	176	0.10851
		--	--	176.5	0.10429
		--	--	177	0.10244
		--	--	177.5	0.09962
		--	--	178	0.10185
		--	--	178.5	0.10138
		--	--	179	0.1011
		--	--	179.5	0.10288
		--	--	180	0.10156
		--	--	180.5	0.09933
		--	--	181	0.10388
		--	--	181.5	0.10475
		--	--	182	0.10285
		--	--	182.5	0.10078
		--	--	183	0.10369
		--	--	183.5	0.10504
		--	--	184	0.10323
		--	--	184.5	0.09637
		--	--	185	0.09852
		--	--	185.5	0.09852
		--	--	186	0.09852
		--	--	186.5	0.10132
		--	--	187	0.09642
		--	--	187.5	0.09156
		--	--	188	0.09259
		--	--	188.5	0.09762
		--	--	189
		--	--	189.5	0.09758
		--	--	190
		--	--	190.5	0.09544
		--	--	191	0.09295
		--	--	191.5	0.09239
		--	--	192	0.09137
		--	--	192.5	0.08927
		--	--	193	0.09138
		--	--	193.5	0.08304
		--	--	194	0.0935
		--	--	194.5	0.08684
		--	--	195	0.0904
		--	--	195.5	0.08892
		--	--	196	0.0856
		--	--	196.5	0.08613
		--	--	197	0.08483
		--	--	197.5	0.08236
		--	--	198	0.0819
		--	--	198.5	0.08272
		--	--	199	0.08314
		--	--	199.5	0.08169
		--	--	200	0.08462
		--	--	200.5	0.08075
		--	--	201	0.08603
		--	--	201.5	0.08307
		--	--	202	0.08254
		--	--	202.5	0.0819
		--	--	203	0.08448
		--	--	203.5	0.07951
		--	--	204	0.07887
		--	--	204.5	0.07816
		--	--	205	0.07933
		--	--	205.5	0.07918
		--	--	206	0.08075
		--	--	206.5	0.08013
		--	--	207	0.07863
		--	--	207.5	0.0775
		--	--	208	0.08216
		--	--	208.5	0.07536
		--	--	209	0.07509
		--	--	209.5	0.07189
		--	--	210	0.07885
		--	--	210.5	0.07732
		--	--	211	0.07505
		--	--	211.5	0.07351
		--	--	212	0.07206
		--	--	212.5	0.07014
		--	--	213	0.07247
		--	--	213.5	0.0703
		--	--	214	0.0707
		--	--	214.5	0.06849
		--	--	215	0.07023
		--	--	215.5	0.07037
		--	--	216	0.06791
		--	--	216.5	0.06582
		--	--	217	0.06415
		--	--	217.5	0.06187
		--	--	218	0.06734
		--	--	218.5	0.06407
		--	--	219	0.06429
		--	--	219.5	0.0644
		--	--	220	0.06669
		--	--	220.5	0.06818
		--	--	221	0.06238
		--	--	221.5	0.06278
		--	--	222	0.06345
		--	--	222.5	0.06352
		--	--	223	0.06099
		--	--	223.5	0.06459
		--	--	224	0.0588
		--	--	224.5	0.06072
		--	--	225	0.06059
		--	--	225.5	0.05754
		--	--	226	0.05623
		--	--	226.5	0.06116
		--	--	227	0.06237
		--	--	227.5	0.06356
		--	--	228	0.06023
		--	--	228.5	0.0596
		--	--	229	0.05887
		--	--	229.5	0.05803
		--	--	230	0.05775
		--	--	230.5	0.05598
		--	--	231	0.05605
		--	--	231.5	0.05572
		--	--	232	0.05546
		--	--	232.5	0.05675
		--	--	233	0.05402
		--	--	233.5	0.05425
		--	--	234	0.05757
		--	--	234.5	0.0562
		--	--	235	0.0573
		--	--	235.5	0.05434
		--	--	236	0.05467
		--	--	236.5	0.05407
		--	--	237	0.0559
		--	--	237.5	0.05465
		--	--	238	0.05264
		--	--	238.5	0.05015
		--	--	239	0.05548
		--	--	239.5	0.05695
		--	--	240	0.05652
		--	--	240.5	0.05729
		--	--	241	0.05513
		--	--	241.5	0.05281
		--	--	242	0.05404
		--	--	242.5	0.05283
		--	--	243	0.05207
		--	--	243.5	0.05136
		--	--	244	0.05098
		--	--	244.5	0.04777
		--	--	245	0.05187
		--	--	245.5	0.05096
		--	--	246	0.05131
		--	--	246.5	0.04937
		--	--	247	0.04726
		--	--	247.5	0.05048
		--	--	248	0.04986
		--	--	248.5	0.04836
		--	--	249	0.04899
		--	--	249.5	0.04977
		--	--	250	--
		--	--	250.5	0.04674
		--	--	251	0.04645
		--	--	251.5	0.0495
		--	--	252	0.04502
		--	--	252.5	0.04674
		--	--	253	0.0458
